# Supplementary material for: ﻿Taxonomy and phylogeny of Irpicaceae and Meruliaceae (Polyporales, Basidiomycota) with descriptions of four new species from southwestern China
Source: MycoKeys. 2025 Jul 4;119:197–234. doi: 10.3897/mycokeys.119.157018 (PMC12254828; doi:10.3897/mycokeys.119.157018)
Supplement: XML Treatment for Crystallicutis albomarginata [file mycokeys.119.157018-treatment1.xml]

<!DOCTYPE tp:taxon-treatment
  PUBLIC "-//TaxonX//DTD Taxonomic Treatment Publishing DTD v0 20100105//EN" "tax-treatment-NSO.dtd">
<tp:taxon-treatment xmlns:tp="http://www.plazi.org/taxpub"><tp:treatment-meta><kwd-group><label>Taxon classification</label><kwd>
                <named-content content-type="kingdom">Fungi</named-content>
              </kwd><kwd>
                <named-content content-type="order">Polyporales</named-content>
              </kwd><kwd>
                <named-content content-type="family">Irpicaceae</named-content>
              </kwd></kwd-group><mixed-citation publication-type="journal"><person-group><name><surname>Gu</surname><given-names>Zirui</given-names></name><name><surname>Zhou</surname><given-names>Chunqin</given-names></name><name><surname>Zhang</surname><given-names>Jianling</given-names></name><name><surname>Liu</surname><given-names>Yu</given-names></name><name><surname>Deng</surname><given-names>Qiaohua</given-names></name><name><surname>Yang</surname><given-names>Rongcong</given-names></name><name><surname>Yang</surname><given-names>Shunqiang</given-names></name><name><surname>Zhao</surname><given-names>Changlin</given-names></name></person-group><article-title>﻿Taxonomy and phylogeny of <tp:taxon-name><tp:taxon-name-part taxon-name-part-type="family">Irpicaceae</tp:taxon-name-part></tp:taxon-name> and <tp:taxon-name><tp:taxon-name-part taxon-name-part-type="family">Meruliaceae</tp:taxon-name-part></tp:taxon-name> (<tp:taxon-name><tp:taxon-name-part taxon-name-part-type="order">Polyporales</tp:taxon-name-part></tp:taxon-name>, <tp:taxon-name><tp:taxon-name-part taxon-name-part-type="phylum">Basidiomycota</tp:taxon-name-part></tp:taxon-name>) with descriptions of four new species from southwestern China</article-title><source>MycoKeys</source><day>04</day><month>07</month><year>2025</year><volume>119</volume><fpage>197</fpage><lpage>234</lpage><pub-id pub-id-type="doi">10.3897/mycokeys.119.157018</pub-id></mixed-citation></tp:treatment-meta><tp:nomenclature><label>﻿</label><tp:taxon-name>
              <object-id xmlns:xlink="http://www.w3.org/1999/xlink" content-type="arpha" xlink:type="simple">A3E60E9C-C47F-5A36-8CCC-BB1B4DF86429</object-id>
              <tp:taxon-name-part taxon-name-part-type="genus" reg="Crystallicutis">Crystallicutis</tp:taxon-name-part>
              <tp:taxon-name-part taxon-name-part-type="species" reg="albomarginata">albomarginata</tp:taxon-name-part>
              <object-id xmlns:xlink="http://www.w3.org/1999/xlink" content-type="mycobank" xlink:type="simple">858807</object-id>
            </tp:taxon-name><tp:taxon-authority>Z.R. Gu &amp; C.L. Zhao</tp:taxon-authority><tp:taxon-status xmlns:xlink="http://www.w3.org/1999/xlink" xlink:type="simple">sp. nov.</tp:taxon-status><xref ref-type="fig" rid="F5">Figs 5</xref><xref ref-type="fig" rid="F6">, 6</xref><xref ref-type="fig" rid="F7">, 7</xref></tp:nomenclature><tp:treatment-sec sec-type="diagnosis" id="SECID0EC2FK"><title>Diagnosis.</title><p>Differs from other <italic><tp:taxon-name><tp:taxon-name-part taxon-name-part-type="genus" reg="Crystallicutis">Crystallicutis</tp:taxon-name-part></tp:taxon-name></italic> species by its slightly pink to orange basidiomata when dry, a monomitic hyphal system with simple septa, and narrowly ellipsoid basidiospores measuring 3.7–4.4 × 1.9–2.8 µm.</p><fig id="F5" position="float" orientation="portrait"><object-id xmlns:xlink="http://www.w3.org/1999/xlink" content-type="doi" xlink:type="simple">10.3897/mycokeys.119.157018.figure5</object-id><object-id xmlns:xlink="http://www.w3.org/1999/xlink" content-type="arpha" xlink:type="simple">313E94DB-FB2D-59F0-A302-5385461DE892</object-id><label>Figure 5.</label><caption><p>Basidiomata of <italic><tp:taxon-name><tp:taxon-name-part taxon-name-part-type="genus" reg="Crystallicutis">Crystallicutis</tp:taxon-name-part><tp:taxon-name-part taxon-name-part-type="species" reg="albomarginata">albomarginata</tp:taxon-name-part></tp:taxon-name></italic> (holotype, CLZhao 31506). <bold>A.</bold> Basidiomata on the substrate; <bold>B.</bold> Macroscopic characteristics of hymenophore. Scale bars: 1 cm (<bold>A</bold>); 1 mm (<bold>B</bold>).</p></caption><graphic xmlns:xlink="http://www.w3.org/1999/xlink" xlink:href="mycokeys-119-197-g005.jpg" position="float" orientation="portrait" xlink:type="simple" id="oo_1367764.jpg"><uri content-type="original_file" xlink:type="simple">https://binary.pensoft.net/fig/1367764</uri></graphic></fig></tp:treatment-sec><tp:treatment-sec sec-type="Holotype" id="SECID0EP3FK"><title>Holotype.</title><p>China • Yunnan Province, Zhaotong, Wumengshan National Nature Reserve, GPS coordinates: <named-content xmlns:xlink="http://www.w3.org/1999/xlink" content-type="dwc:verbatimCoordinates" xlink:type="simple"><named-content content-type="geo-json" specific-use="{&#34;type&#34;:&#34;Point&#34;,&#34;coordinates&#34;:[104.483333,23.283333]}" id="NCID0EY3FK" xlink:type="simple">22°77'N, 104°29'E</named-content></named-content>, altitude 1800 m asl., on the fallen angiosperm branch, leg. C.L. Zhao, 25 August 2023, CLZhao 31506, GenBank: <abbrev xmlns:xlink="http://www.w3.org/1999/xlink" xlink:title="internal transcribed spacer" id="ABBRID0E43FK" xlink:type="simple">ITS</abbrev> = <ext-link xmlns:xlink="http://www.w3.org/1999/xlink" xlink:href="PV470539" ext-link-type="gen" xlink:type="simple">PV470539</ext-link>, <abbrev xmlns:xlink="http://www.w3.org/1999/xlink" xlink:title="nuclear ribosomal RNA gene" id="ABBRID0EG4FK" xlink:type="simple">nLSU</abbrev> = <ext-link xmlns:xlink="http://www.w3.org/1999/xlink" xlink:href="PV474184" ext-link-type="gen" xlink:type="simple">PV474184</ext-link> (<named-content xmlns:xlink="http://www.w3.org/1999/xlink" content-type="dwc:institutional_code" xlink:title="Southwest Forestry University" xlink:href="http://grbio.org/institution/southwest-forestry-college" xlink:type="simple">SWFC</named-content>).</p><fig id="F6" position="float" orientation="portrait"><object-id xmlns:xlink="http://www.w3.org/1999/xlink" content-type="doi" xlink:type="simple">10.3897/mycokeys.119.157018.figure6</object-id><object-id xmlns:xlink="http://www.w3.org/1999/xlink" content-type="arpha" xlink:type="simple">661DA262-FD96-57CE-88A1-6D283BFBF7A3</object-id><label>Figure 6.</label><caption><p>Sections of hymenium of <italic><tp:taxon-name><tp:taxon-name-part taxon-name-part-type="genus" reg="Crystallicutis">Crystallicutis</tp:taxon-name-part><tp:taxon-name-part taxon-name-part-type="species" reg="albomarginata">albomarginata</tp:taxon-name-part></tp:taxon-name></italic> (holotype, CLZhao 31506). <bold>A.</bold> Basidia and basidioles; <bold>B–G.</bold> Basidiospores; <bold>H–J.</bold> Cystidia; <bold>K–M.</bold> Part of the generative hyphae. Scale bars: 10 µm (<bold>A</bold>–<bold>M</bold>); 10 × 100 Oil.</p></caption><graphic xmlns:xlink="http://www.w3.org/1999/xlink" xlink:href="mycokeys-119-197-g006.jpg" position="float" orientation="portrait" xlink:type="simple" id="oo_1367765.jpg"><uri content-type="original_file" xlink:type="simple">https://binary.pensoft.net/fig/1367765</uri></graphic></fig></tp:treatment-sec><tp:treatment-sec sec-type="etymology" id="SECID0EX5FK"><title>Etymology.</title><p><italic>Albomarginata</italic> (Latin or Greek origin): refers to the white margin of the basidiomata.</p><fig id="F7" position="float" orientation="portrait"><object-id xmlns:xlink="http://www.w3.org/1999/xlink" content-type="doi" xlink:type="simple">10.3897/mycokeys.119.157018.figure7</object-id><object-id xmlns:xlink="http://www.w3.org/1999/xlink" content-type="arpha" xlink:type="simple">CF0FC06E-61BC-5F60-959D-E4FDBAF0D93B</object-id><label>Figure 7.</label><caption><p>Microscopic structures of <italic><tp:taxon-name><tp:taxon-name-part taxon-name-part-type="genus" reg="Crystallicutis">Crystallicutis</tp:taxon-name-part><tp:taxon-name-part taxon-name-part-type="species" reg="albomarginata">albomarginata</tp:taxon-name-part></tp:taxon-name></italic> (holotype, CLZhao 31506). <bold>A.</bold> Basidiospores; <bold>B.</bold> Basidia and basidioles; <bold>C.</bold> Cystidia; <bold>D.</bold> Part of the vertical section of hymenium. Scale bars: 5 µm (<bold>A</bold>); 10 µm (<bold>B–D</bold>).</p></caption><graphic xmlns:xlink="http://www.w3.org/1999/xlink" xlink:href="mycokeys-119-197-g007.jpg" position="float" orientation="portrait" xlink:type="simple" id="oo_1367766.jpg"><uri content-type="original_file" xlink:type="simple">https://binary.pensoft.net/fig/1367766</uri></graphic></fig></tp:treatment-sec><tp:treatment-sec sec-type="description" id="SECID0EIAGK"><title>Description.</title><p><bold><italic>Basidiomata</italic>.</bold> Annual, resupinate, adnate, membranaceous, without odor or taste when fresh, up to 10 cm long, 2.5 cm wide, and 200 μm thick at center. Hymenial surface smooth, cream to pale pink when fresh, turning to slightly pink to orange upon drying. Sterile margin narrow, cream to pale pink, up to 1 mm.</p><p><bold><italic>Hyphal system</italic>.</bold> Monomitic; generative hyphae with simple septa, colorless, thin- to slightly thick-walled, rarely branched, interwoven, 2.1–3 µm in diameter, IKI–, CB–; tissues unchanged in KOH. <bold><italic>Hymenium</italic>.</bold> Cystidia fusiform, colorless, thin-walled, smooth, 12.5–27 × 3.5–6 µm. Basidia clavate, thin-walled, smooth, slightly flexuous, with four sterigmata and a simple septum at the base, 12.1–19.4 × 3.8–6 µm; basidioles in shape similar to basidia, but slightly smaller; subhymenial hyphae covered with smaller irregularly shaped colorless crystals. <bold><italic>Basidiospores</italic>.</bold> Basidiospores narrowly ellipsoid, colorless, thin-walled, smooth, with 1-2 guttules, IKI–, CB–, (3.5–)3.7–4.4(–4.6) × (1.6–)1.9–2.8 µm, L = 4.06 µm, W = 2.33 µm, Q = 1.58–1.95 (n = 60/2).</p></tp:treatment-sec><tp:treatment-sec sec-type="Additional specimen examined (paratype)" id="SECID0ECBGK"><title>Additional specimen examined (paratype).</title><p>China • Yunnan Province, Zhaotong, Wumengshan National Nature Reserve, GPS coordinates: <named-content xmlns:xlink="http://www.w3.org/1999/xlink" content-type="dwc:verbatimCoordinates" xlink:type="simple"><named-content content-type="geo-json" specific-use="{&#34;type&#34;:&#34;Point&#34;,&#34;coordinates&#34;:[104.483333,23.283333]}" id="NCID0ELBGK" xlink:type="simple">22°77'N, 104°29'E</named-content></named-content>, altitude 1800 m asl., on the fallen angiosperm branch, leg. C.L. Zhao, 25 August 2023, CLZhao 31409, GenBank: <abbrev xmlns:xlink="http://www.w3.org/1999/xlink" xlink:title="internal transcribed spacer" id="ABBRID0EQBGK" xlink:type="simple">ITS</abbrev> = <ext-link xmlns:xlink="http://www.w3.org/1999/xlink" xlink:href="PV470538" ext-link-type="gen" xlink:type="simple">PV470538</ext-link>, <abbrev xmlns:xlink="http://www.w3.org/1999/xlink" xlink:title="nuclear ribosomal RNA gene" id="ABBRID0EZBGK" xlink:type="simple">nLSU</abbrev> = <ext-link xmlns:xlink="http://www.w3.org/1999/xlink" xlink:href="PV474183" ext-link-type="gen" xlink:type="simple">PV474183</ext-link> (<named-content xmlns:xlink="http://www.w3.org/1999/xlink" content-type="dwc:institutional_code" xlink:title="Southwest Forestry University" xlink:href="http://grbio.org/institution/southwest-forestry-college" xlink:type="simple">SWFC</named-content>).</p></tp:treatment-sec></tp:taxon-treatment>
