# Supplementary material for: ﻿Taxonomy and phylogeny of Irpicaceae and Meruliaceae (Polyporales, Basidiomycota) with descriptions of four new species from southwestern China
Source: MycoKeys. 2025 Jul 4;119:197–234. doi: 10.3897/mycokeys.119.157018 (PMC12254828; doi:10.3897/mycokeys.119.157018)
Supplement: XML Treatment for Efibula glossophora [file mycokeys.119.157018-treatment2.xml]

<!DOCTYPE tp:taxon-treatment
  PUBLIC "-//TaxonX//DTD Taxonomic Treatment Publishing DTD v0 20100105//EN" "tax-treatment-NSO.dtd">
<tp:taxon-treatment xmlns:tp="http://www.plazi.org/taxpub"><tp:treatment-meta><kwd-group><label>Taxon classification</label><kwd>
                <named-content content-type="kingdom">Fungi</named-content>
              </kwd><kwd>
                <named-content content-type="order">Polyporales</named-content>
              </kwd><kwd>
                <named-content content-type="family">Irpicaceae</named-content>
              </kwd></kwd-group><mixed-citation publication-type="journal"><person-group><name><surname>Gu</surname><given-names>Zirui</given-names></name><name><surname>Zhou</surname><given-names>Chunqin</given-names></name><name><surname>Zhang</surname><given-names>Jianling</given-names></name><name><surname>Liu</surname><given-names>Yu</given-names></name><name><surname>Deng</surname><given-names>Qiaohua</given-names></name><name><surname>Yang</surname><given-names>Rongcong</given-names></name><name><surname>Yang</surname><given-names>Shunqiang</given-names></name><name><surname>Zhao</surname><given-names>Changlin</given-names></name></person-group><article-title>﻿Taxonomy and phylogeny of <tp:taxon-name><tp:taxon-name-part taxon-name-part-type="family">Irpicaceae</tp:taxon-name-part></tp:taxon-name> and <tp:taxon-name><tp:taxon-name-part taxon-name-part-type="family">Meruliaceae</tp:taxon-name-part></tp:taxon-name> (<tp:taxon-name><tp:taxon-name-part taxon-name-part-type="order">Polyporales</tp:taxon-name-part></tp:taxon-name>, <tp:taxon-name><tp:taxon-name-part taxon-name-part-type="phylum">Basidiomycota</tp:taxon-name-part></tp:taxon-name>) with descriptions of four new species from southwestern China</article-title><source>MycoKeys</source><day>04</day><month>07</month><year>2025</year><volume>119</volume><fpage>197</fpage><lpage>234</lpage><pub-id pub-id-type="doi">10.3897/mycokeys.119.157018</pub-id></mixed-citation></tp:treatment-meta><tp:nomenclature><label>﻿</label><tp:taxon-name>
              <object-id xmlns:xlink="http://www.w3.org/1999/xlink" content-type="arpha" xlink:type="simple">A8A8A946-CA11-5FE4-BD89-7965FB082FF4</object-id>
              <tp:taxon-name-part taxon-name-part-type="genus" reg="Efibula">Efibula</tp:taxon-name-part>
              <tp:taxon-name-part taxon-name-part-type="species" reg="glossophora">glossophora</tp:taxon-name-part>
              <object-id xmlns:xlink="http://www.w3.org/1999/xlink" content-type="mycobank" xlink:type="simple">858810</object-id>
            </tp:taxon-name><tp:taxon-authority>Z.R Gu &amp; C.L. Zhao</tp:taxon-authority><tp:taxon-status xmlns:xlink="http://www.w3.org/1999/xlink" xlink:type="simple">sp. nov.</tp:taxon-status><xref ref-type="fig" rid="F8">Figs 8</xref><xref ref-type="fig" rid="F9">, 9</xref><xref ref-type="fig" rid="F10">, 10</xref></tp:nomenclature><tp:treatment-sec sec-type="diagnosis" id="SECID0E3DGK"><title>Diagnosis.</title><p>Differs from other <italic><tp:taxon-name><tp:taxon-name-part taxon-name-part-type="genus" reg="Efibula">Efibula</tp:taxon-name-part></tp:taxon-name></italic> species by its hard, membranous, slightly yellow to yellow basidiomata; a monomitic hyphal system with simple-septa generative hyphae; and ellipsoid basidiospores measuring 3.8–6 × 2.6–3.7 µm.</p><fig id="F8" position="float" orientation="portrait"><object-id xmlns:xlink="http://www.w3.org/1999/xlink" content-type="doi" xlink:type="simple">10.3897/mycokeys.119.157018.figure8</object-id><object-id xmlns:xlink="http://www.w3.org/1999/xlink" content-type="arpha" xlink:type="simple">D75EC3DE-C281-5691-9152-059E40BD044F</object-id><label>Figure 8.</label><caption><p>Basidiomata of <italic><tp:taxon-name><tp:taxon-name-part taxon-name-part-type="genus" reg="Efibula">Efibula</tp:taxon-name-part><tp:taxon-name-part taxon-name-part-type="species" reg="glossophora">glossophora</tp:taxon-name-part></tp:taxon-name></italic> (holotype, CLZhao 22744). <bold>A.</bold> Basidiomata on the substrate; <bold>B.</bold> Macroscopic characteristics of hymenophore. Scale bars: 1 cm (<bold>A</bold>); 1 mm (<bold>B</bold>).</p></caption><graphic xmlns:xlink="http://www.w3.org/1999/xlink" xlink:href="mycokeys-119-197-g008.jpg" position="float" orientation="portrait" xlink:type="simple" id="oo_1367767.jpg"><uri content-type="original_file" xlink:type="simple">https://binary.pensoft.net/fig/1367767</uri></graphic></fig><fig id="F9" position="float" orientation="portrait"><object-id xmlns:xlink="http://www.w3.org/1999/xlink" content-type="doi" xlink:type="simple">10.3897/mycokeys.119.157018.figure9</object-id><object-id xmlns:xlink="http://www.w3.org/1999/xlink" content-type="arpha" xlink:type="simple">D0221E58-A0B2-5398-9EA3-9C758AAB3416</object-id><label>Figure 9.</label><caption><p>Sections of hymenium of <italic><tp:taxon-name><tp:taxon-name-part taxon-name-part-type="genus" reg="Efibula">Efibula</tp:taxon-name-part><tp:taxon-name-part taxon-name-part-type="species" reg="glossophora">glossophora</tp:taxon-name-part></tp:taxon-name></italic> (holotype, CLZhao 22744). <bold>A.</bold> Basidia and basidioles; <bold>B–E.</bold> Basidiospores; <bold>F, G.</bold> Part of the generative hyphae. Scale bars: 10 µm (<bold>A</bold>–<bold>G</bold>); 10 × 100 Oil.</p></caption><graphic xmlns:xlink="http://www.w3.org/1999/xlink" xlink:href="mycokeys-119-197-g009.jpg" position="float" orientation="portrait" xlink:type="simple" id="oo_1367768.jpg"><uri content-type="original_file" xlink:type="simple">https://binary.pensoft.net/fig/1367768</uri></graphic></fig></tp:treatment-sec><tp:treatment-sec sec-type="Holotype" id="SECID0ELGGK"><title>Holotype.</title><p>China • Yunnan Province, Dali, Weishan County, Leqiu Town, Zhongyao Village, GPS coordinates: <named-content xmlns:xlink="http://www.w3.org/1999/xlink" content-type="dwc:verbatimCoordinates" xlink:type="simple"><named-content content-type="geo-json" specific-use="{&#34;type&#34;:&#34;Point&#34;,&#34;coordinates&#34;:[100.066667,25.016667]}" id="NCID0EUGGK" xlink:type="simple">25°01'N, 100°4'E</named-content></named-content>, altitude 1900 m asl., on the fallen angiosperm branch, leg. C.L. Zhao, 19 July 2022, CLZhao 22744, GenBank: <abbrev xmlns:xlink="http://www.w3.org/1999/xlink" xlink:title="internal transcribed spacer" id="ABBRID0EZGGK" xlink:type="simple">ITS</abbrev> = <ext-link xmlns:xlink="http://www.w3.org/1999/xlink" xlink:href="PV470540" ext-link-type="gen" xlink:type="simple">PV470540</ext-link>, <abbrev xmlns:xlink="http://www.w3.org/1999/xlink" xlink:title="nuclear ribosomal RNA gene" id="ABBRID0ECHGK" xlink:type="simple">nLSU</abbrev> = <ext-link xmlns:xlink="http://www.w3.org/1999/xlink" xlink:href="PV474185" ext-link-type="gen" xlink:type="simple">PV474185</ext-link> (<named-content xmlns:xlink="http://www.w3.org/1999/xlink" content-type="dwc:institutional_code" xlink:title="Southwest Forestry University" xlink:href="http://grbio.org/institution/southwest-forestry-college" xlink:type="simple">SWFC</named-content>).</p><fig id="F10" position="float" orientation="portrait"><object-id xmlns:xlink="http://www.w3.org/1999/xlink" content-type="doi" xlink:type="simple">10.3897/mycokeys.119.157018.figure10</object-id><object-id xmlns:xlink="http://www.w3.org/1999/xlink" content-type="arpha" xlink:type="simple">4BA568F4-2167-5317-B350-BF162DCF46DF</object-id><label>Figure 10.</label><caption><p>Microscopic structures of <italic><tp:taxon-name><tp:taxon-name-part taxon-name-part-type="genus" reg="Efibula">Efibula</tp:taxon-name-part><tp:taxon-name-part taxon-name-part-type="species" reg="glossophora">glossophora</tp:taxon-name-part></tp:taxon-name></italic> (holotype, CLZhao 22744). <bold>A.</bold> Basidiospores; <bold>B.</bold> Basidia and basidioles; <bold>C.</bold> Part of the vertical section of hymenium. Scale bars: 5 µm (<bold>A</bold>); 10 µm (<bold>B</bold>, <bold>C</bold>).</p></caption><graphic xmlns:xlink="http://www.w3.org/1999/xlink" xlink:href="mycokeys-119-197-g010.jpg" position="float" orientation="portrait" xlink:type="simple" id="oo_1367769.jpg"><uri content-type="original_file" xlink:type="simple">https://binary.pensoft.net/fig/1367769</uri></graphic></fig></tp:treatment-sec><tp:treatment-sec sec-type="etymology" id="SECID0ETIGK"><title>Etymology.</title><p><italic>Glossophora</italic> (Latin or Greek origin): refers to the smooth hymenial surface of the type specimen.</p></tp:treatment-sec><tp:treatment-sec sec-type="description" id="SECID0EAJGK"><title>Description.</title><p><bold><italic>Basidiomata</italic>.</bold> Annual, resupinate, closely adnate, hard membranaceous, without odor or taste when fresh, up to 9 cm long, 2.5 cm wide, and 300 μm thick at center. Hymenophore smooth, buff to slightly yellow when fresh, slightly yellow to yellow upon drying. Sterile margin narrow, cream to slightly yellow, up to 1 mm.</p><p><bold><italic>Hyphal system</italic>.</bold> Monomitic; generative hyphae with simple septa, colorless, thin- to slightly thick-walled, smooth, rarely branched, interwoven, 3–3.5 µm in diameter, IKI–, CB–; tissues unchanged in KOH. <bold><italic>Hymenium</italic>.</bold> Cystidia and cystidioles absent. Basidia long clavate, slightly flexuous, with four sterigmata and a simple septum at the base, 21.5–26.7 × 5.7–7.4 µm; basidioles numerous, in shape similar to basidia but smaller. <bold><italic>Basidiospores</italic>.</bold> Basidiospores ellipsoid, colorless, thin-walled, smooth, IKI–, CB–, (3.6–)3.8–6(–7.5) × (2–)2.6–3.7(–4.3) µm, L = 5.3 µm, W = 3.3 µm, Q = 1.63 (n = 30/1).</p></tp:treatment-sec></tp:taxon-treatment>
