# Supplementary material for: ﻿Taxonomy and phylogeny of Irpicaceae and Meruliaceae (Polyporales, Basidiomycota) with descriptions of four new species from southwestern China
Source: MycoKeys. 2025 Jul 4;119:197–234. doi: 10.3897/mycokeys.119.157018 (PMC12254828; doi:10.3897/mycokeys.119.157018)
Supplement: XML Treatment for Efibula punctata [file mycokeys.119.157018-treatment3.xml]

<!DOCTYPE tp:taxon-treatment
  PUBLIC "-//TaxonX//DTD Taxonomic Treatment Publishing DTD v0 20100105//EN" "tax-treatment-NSO.dtd">
<tp:taxon-treatment xmlns:tp="http://www.plazi.org/taxpub"><tp:treatment-meta><kwd-group><label>Taxon classification</label><kwd>
                <named-content content-type="kingdom">Fungi</named-content>
              </kwd><kwd>
                <named-content content-type="order">Polyporales</named-content>
              </kwd><kwd>
                <named-content content-type="family">Irpicaceae</named-content>
              </kwd></kwd-group><mixed-citation publication-type="journal"><person-group><name><surname>Gu</surname><given-names>Zirui</given-names></name><name><surname>Zhou</surname><given-names>Chunqin</given-names></name><name><surname>Zhang</surname><given-names>Jianling</given-names></name><name><surname>Liu</surname><given-names>Yu</given-names></name><name><surname>Deng</surname><given-names>Qiaohua</given-names></name><name><surname>Yang</surname><given-names>Rongcong</given-names></name><name><surname>Yang</surname><given-names>Shunqiang</given-names></name><name><surname>Zhao</surname><given-names>Changlin</given-names></name></person-group><article-title>﻿Taxonomy and phylogeny of <tp:taxon-name><tp:taxon-name-part taxon-name-part-type="family">Irpicaceae</tp:taxon-name-part></tp:taxon-name> and <tp:taxon-name><tp:taxon-name-part taxon-name-part-type="family">Meruliaceae</tp:taxon-name-part></tp:taxon-name> (<tp:taxon-name><tp:taxon-name-part taxon-name-part-type="order">Polyporales</tp:taxon-name-part></tp:taxon-name>, <tp:taxon-name><tp:taxon-name-part taxon-name-part-type="phylum">Basidiomycota</tp:taxon-name-part></tp:taxon-name>) with descriptions of four new species from southwestern China</article-title><source>MycoKeys</source><day>04</day><month>07</month><year>2025</year><volume>119</volume><fpage>197</fpage><lpage>234</lpage><pub-id pub-id-type="doi">10.3897/mycokeys.119.157018</pub-id></mixed-citation></tp:treatment-meta><tp:nomenclature><label>﻿</label><tp:taxon-name>
              <object-id xmlns:xlink="http://www.w3.org/1999/xlink" content-type="arpha" xlink:type="simple">828A0354-AC55-5182-AA40-FD0E8B593EA3</object-id>
              <tp:taxon-name-part taxon-name-part-type="genus" reg="Efibula">Efibula</tp:taxon-name-part>
              <tp:taxon-name-part taxon-name-part-type="species" reg="punctata">punctata</tp:taxon-name-part>
              <object-id xmlns:xlink="http://www.w3.org/1999/xlink" content-type="mycobank" xlink:type="simple">858811</object-id>
            </tp:taxon-name><tp:taxon-authority>Z.R Gu &amp; C.L. Zhao</tp:taxon-authority><tp:taxon-status xmlns:xlink="http://www.w3.org/1999/xlink" xlink:type="simple">sp. nov.</tp:taxon-status><xref ref-type="fig" rid="F11">Figs 11</xref><xref ref-type="fig" rid="F12">, 12</xref><xref ref-type="fig" rid="F13">, 13</xref></tp:nomenclature><tp:treatment-sec sec-type="diagnosis" id="SECID0EQLGK"><title>Diagnosis.</title><p>Differs from other <italic><tp:taxon-name><tp:taxon-name-part taxon-name-part-type="genus" reg="Efibula">Efibula</tp:taxon-name-part></tp:taxon-name></italic> species by its membranaceous, slightly gray to pale brown basidiomata, a monomitic hyphal system with simple-septate generative hyphae, and ellipsoid basidiospores measuring 4.3–6.2 × 2.2–3.3 µm.</p><fig id="F11" position="float" orientation="portrait"><object-id xmlns:xlink="http://www.w3.org/1999/xlink" content-type="doi" xlink:type="simple">10.3897/mycokeys.119.157018.figure11</object-id><object-id xmlns:xlink="http://www.w3.org/1999/xlink" content-type="arpha" xlink:type="simple">0E40C0B4-392B-5051-9573-833BB5171C4F</object-id><label>Figure 11.</label><caption><p>Basidiomata of <italic><tp:taxon-name><tp:taxon-name-part taxon-name-part-type="genus" reg="Efibula">Efibula</tp:taxon-name-part><tp:taxon-name-part taxon-name-part-type="species" reg="punctata">punctata</tp:taxon-name-part></tp:taxon-name></italic> (holotype, CLZhao 30011). <bold>A.</bold> Basidiomata on the substrate; <bold>B.</bold> Macroscopic characteristics of hymenophore. Scale bars: 1 cm (<bold>A</bold>); 1 mm (<bold>B</bold>).</p></caption><graphic xmlns:xlink="http://www.w3.org/1999/xlink" xlink:href="mycokeys-119-197-g011.jpg" position="float" orientation="portrait" xlink:type="simple" id="oo_1367770.jpg"><uri content-type="original_file" xlink:type="simple">https://binary.pensoft.net/fig/1367770</uri></graphic></fig></tp:treatment-sec><tp:treatment-sec sec-type="Holotype" id="SECID0E4MGK"><title>Holotype.</title><p>China • Yunnan Province, Dehong, Yingjiang County, Tongbiguan Provincial Nature Reserve, GPS coordinates: <named-content xmlns:xlink="http://www.w3.org/1999/xlink" content-type="dwc:verbatimCoordinates" xlink:type="simple"><named-content content-type="geo-json" specific-use="{&#34;type&#34;:&#34;Point&#34;,&#34;coordinates&#34;:[104.416667,28.283333]}" id="NCID0EGNGK" xlink:type="simple">27°77'N, 104°25'E</named-content></named-content>, altitude 1900 m asl., on the fallen angiosperm branch, leg. C.L. Zhao, 18 July 2023, CLZhao 30011, GenBank: <abbrev xmlns:xlink="http://www.w3.org/1999/xlink" xlink:title="internal transcribed spacer" id="ABBRID0ELNGK" xlink:type="simple">ITS</abbrev> = <ext-link xmlns:xlink="http://www.w3.org/1999/xlink" xlink:href="PV470544" ext-link-type="gen" xlink:type="simple">PV470544</ext-link>, <abbrev xmlns:xlink="http://www.w3.org/1999/xlink" xlink:title="nuclear ribosomal RNA gene" id="ABBRID0EUNGK" xlink:type="simple">nLSU</abbrev> = <ext-link xmlns:xlink="http://www.w3.org/1999/xlink" xlink:href="PV474189" ext-link-type="gen" xlink:type="simple">PV474189</ext-link> (<named-content xmlns:xlink="http://www.w3.org/1999/xlink" content-type="dwc:institutional_code" xlink:title="Southwest Forestry University" xlink:href="http://grbio.org/institution/southwest-forestry-college" xlink:type="simple">SWFC</named-content>).</p><fig id="F12" position="float" orientation="portrait"><object-id xmlns:xlink="http://www.w3.org/1999/xlink" content-type="doi" xlink:type="simple">10.3897/mycokeys.119.157018.figure12</object-id><object-id xmlns:xlink="http://www.w3.org/1999/xlink" content-type="arpha" xlink:type="simple">AA4D9848-22A1-5773-B9D9-180AFE12B30F</object-id><label>Figure 12.</label><caption><p>Sections of hymenium of <italic><tp:taxon-name><tp:taxon-name-part taxon-name-part-type="genus" reg="Efibula">Efibula</tp:taxon-name-part><tp:taxon-name-part taxon-name-part-type="species" reg="punctata">punctata</tp:taxon-name-part></tp:taxon-name></italic> (holotype, CLZhao 30011). <bold>A–I.</bold> Basidiospores; <bold>J–M.</bold> Basidia; <bold>N–P.</bold> Cystidoles; <bold>Q–S.</bold> Basidioles. Scale bars: 10 µm (<bold>A–S</bold>); 10 × 100 Oil.</p></caption><graphic xmlns:xlink="http://www.w3.org/1999/xlink" xlink:href="mycokeys-119-197-g012.jpg" position="float" orientation="portrait" xlink:type="simple" id="oo_1367771.jpg"><uri content-type="original_file" xlink:type="simple">https://binary.pensoft.net/fig/1367771</uri></graphic></fig></tp:treatment-sec><tp:treatment-sec sec-type="etymology" id="SECID0EDPGK"><title>Etymology.</title><p><italic>Punctata</italic> (Latin or Greek origin): refers to the species having cushion-shaped hymenial surface of the type specimens.</p><fig id="F13" position="float" orientation="portrait"><object-id xmlns:xlink="http://www.w3.org/1999/xlink" content-type="doi" xlink:type="simple">10.3897/mycokeys.119.157018.figure13</object-id><object-id xmlns:xlink="http://www.w3.org/1999/xlink" content-type="arpha" xlink:type="simple">274242A8-2056-53E2-ADC8-3244701EB351</object-id><label>Figure 13.</label><caption><p>Microscopic structures of <italic><tp:taxon-name><tp:taxon-name-part taxon-name-part-type="genus" reg="Efibula">Efibula</tp:taxon-name-part><tp:taxon-name-part taxon-name-part-type="species" reg="punctata">punctata</tp:taxon-name-part></tp:taxon-name></italic> (holotype, CLZhao 30011). <bold>A.</bold> Basidiospores; <bold>B.</bold> Basidia; <bold>C.</bold> Basidioles; <bold>D.</bold> Cystidoles. Scale bars: 5 µm (<bold>A</bold>); 10 µm (<bold>B–D</bold>).</p></caption><graphic xmlns:xlink="http://www.w3.org/1999/xlink" xlink:href="mycokeys-119-197-g013.jpg" position="float" orientation="portrait" xlink:type="simple" id="oo_1367772.jpg"><uri content-type="original_file" xlink:type="simple">https://binary.pensoft.net/fig/1367772</uri></graphic></fig></tp:treatment-sec><tp:treatment-sec sec-type="description" id="SECID0EUQGK"><title>Description.</title><p><bold><italic>Basidiomata</italic>.</bold> Annual, resupinate, closely adnate, thin membranaceous, without odor or taste when fresh, up to 10 cm long, 2 cm wide, and 200 μm thick at center. Hymenophore smooth, cream to slightly brown when fresh, slightly gray to pale brown upon drying. Sterile margin narrow, cream to slightly brown, up to 1 mm.</p><p><bold><italic>Hyphal system</italic>.</bold> Monomitic; generative hyphae with simple septa, colorless, thin-walled, smooth, branched, interwoven, 1.5–3.5 µm in diameter; IKI–, CB–; tissues unchanged in KOH. <bold><italic>Hymenium</italic>.</bold> Cystidia absent, cystidoles mostly subfusiform, colorless, thin-walled, smooth, 9.8–22 × 2.8–5.7 µm. Basidia subcylindrical to subclavate, slightly flexuous, with a basal simple septum and four sterigmata, 11.8–19.4 × 3.7–5.9 µm; basidioles numerous, in shape similar to basidia but smaller. <bold><italic>Basidiospores</italic>.</bold> Basidiospores ellipsoid, colorless, thin-walled, IKI–, CB–, (3.6–)4.3–6.2(–6.7) × (1.8–)2.2–3.3(–3.9) µm, L = 5.17 µm, W = 2.74 µm, Q = 1.81–1.92 (n = 240/8).</p></tp:treatment-sec><tp:treatment-sec sec-type="material" id="SECID0EORGK"><title>Additional specimens examined (paratypes).</title><p>China • Yunnan Province, Dali, Weishan County, Leqiu Town, Zhongyao Village, GPS coordinates: <named-content xmlns:xlink="http://www.w3.org/1999/xlink" content-type="dwc:verbatimCoordinates" xlink:type="simple"><named-content content-type="geo-json" specific-use="{&#34;type&#34;:&#34;Point&#34;,&#34;coordinates&#34;:[100.066667,25.016667]}" id="NCID0EXRGK" xlink:type="simple">25°01'N, 100°4'E</named-content></named-content>, altitude 1900 m asl., on the fallen angiosperm branch, leg. C.L. Zhao, 19 July 2022, CLZhao 22764, GenBank: <abbrev xmlns:xlink="http://www.w3.org/1999/xlink" xlink:title="internal transcribed spacer" id="ABBRID0E3RGK" xlink:type="simple">ITS</abbrev> = <ext-link xmlns:xlink="http://www.w3.org/1999/xlink" xlink:href="PV470541" ext-link-type="gen" xlink:type="simple">PV470541</ext-link>, <abbrev xmlns:xlink="http://www.w3.org/1999/xlink" xlink:title="nuclear ribosomal RNA gene" id="ABBRID0EFSGK" xlink:type="simple">nLSU</abbrev> = <ext-link xmlns:xlink="http://www.w3.org/1999/xlink" xlink:href="PV474186" ext-link-type="gen" xlink:type="simple">PV474186</ext-link> (<named-content xmlns:xlink="http://www.w3.org/1999/xlink" content-type="dwc:institutional_code" xlink:title="Southwest Forestry University" xlink:href="http://grbio.org/institution/southwest-forestry-college" xlink:type="simple">SWFC</named-content>). • Dehong, Yingjiang County, Tongbiguan Provincial Nature Reserve, GPS coordinates: <named-content xmlns:xlink="http://www.w3.org/1999/xlink" content-type="dwc:verbatimCoordinates" xlink:type="simple"><named-content content-type="geo-json" specific-use="{&#34;type&#34;:&#34;Point&#34;,&#34;coordinates&#34;:[97.933333,24.700000]}" id="NCID0EVSGK" xlink:type="simple">24°42'N, 97°56'E</named-content></named-content>, altitude 850 m asl., on the fallen angiosperm branch, leg. C.L. Zhao, 17 July 2023, CLZhao 29674, GenBank: <abbrev xmlns:xlink="http://www.w3.org/1999/xlink" xlink:title="internal transcribed spacer" id="ABBRID0E1SGK" xlink:type="simple">ITS</abbrev> = <ext-link xmlns:xlink="http://www.w3.org/1999/xlink" xlink:href="PV470542" ext-link-type="gen" xlink:type="simple">PV470542</ext-link>; <abbrev xmlns:xlink="http://www.w3.org/1999/xlink" xlink:title="nuclear ribosomal RNA gene" id="ABBRID0EDTGK" xlink:type="simple">nLSU</abbrev> = <ext-link xmlns:xlink="http://www.w3.org/1999/xlink" xlink:href="PV474187" ext-link-type="gen" xlink:type="simple">PV474187</ext-link>; CLZhao 29678, GenBank: <abbrev xmlns:xlink="http://www.w3.org/1999/xlink" xlink:title="internal transcribed spacer" id="ABBRID0EMTGK" xlink:type="simple">ITS</abbrev> = <ext-link xmlns:xlink="http://www.w3.org/1999/xlink" xlink:href="PV470543" ext-link-type="gen" xlink:type="simple">PV470543</ext-link>; <abbrev xmlns:xlink="http://www.w3.org/1999/xlink" xlink:title="nuclear ribosomal RNA gene" id="ABBRID0EVTGK" xlink:type="simple">nLSU</abbrev> = <ext-link xmlns:xlink="http://www.w3.org/1999/xlink" xlink:href="PV474188" ext-link-type="gen" xlink:type="simple">PV474188</ext-link>; on the fallen angiosperm branch, leg. C.L. Zhao, 18 July 2023, CLZhao 30054, GenBank: <abbrev xmlns:xlink="http://www.w3.org/1999/xlink" xlink:title="internal transcribed spacer" id="ABBRID0E5TGK" xlink:type="simple">ITS</abbrev> = <ext-link xmlns:xlink="http://www.w3.org/1999/xlink" xlink:href="PV470545" ext-link-type="gen" xlink:type="simple">PV470545</ext-link>; <abbrev xmlns:xlink="http://www.w3.org/1999/xlink" xlink:title="nuclear ribosomal RNA gene" id="ABBRID0EHUGK" xlink:type="simple">nLSU</abbrev> = <ext-link xmlns:xlink="http://www.w3.org/1999/xlink" xlink:href="PV474190" ext-link-type="gen" xlink:type="simple">PV474190</ext-link>; on the fallen angiosperm branch, leg. C.L. Zhao, 20 July 2023, CLZhao 30615, GenBank: <abbrev xmlns:xlink="http://www.w3.org/1999/xlink" xlink:title="internal transcribed spacer" id="ABBRID0EQUGK" xlink:type="simple">ITS</abbrev> = <ext-link xmlns:xlink="http://www.w3.org/1999/xlink" xlink:href="PV470546" ext-link-type="gen" xlink:type="simple">PV470546</ext-link>; <abbrev xmlns:xlink="http://www.w3.org/1999/xlink" xlink:title="nuclear ribosomal RNA gene" id="ABBRID0EZUGK" xlink:type="simple">nLSU</abbrev> = <ext-link xmlns:xlink="http://www.w3.org/1999/xlink" xlink:href="PV474191" ext-link-type="gen" xlink:type="simple">PV474191</ext-link>, CLZhao 30637, GenBank: <abbrev xmlns:xlink="http://www.w3.org/1999/xlink" xlink:title="internal transcribed spacer" id="ABBRID0ECVGK" xlink:type="simple">ITS</abbrev> = <ext-link xmlns:xlink="http://www.w3.org/1999/xlink" xlink:href="PV470547" ext-link-type="gen" xlink:type="simple">PV470547</ext-link>; <abbrev xmlns:xlink="http://www.w3.org/1999/xlink" xlink:title="nuclear ribosomal RNA gene" id="ABBRID0ELVGK" xlink:type="simple">nLSU</abbrev> = <ext-link xmlns:xlink="http://www.w3.org/1999/xlink" xlink:href="PV474192" ext-link-type="gen" xlink:type="simple">PV474192</ext-link>, CLZhao 30648, GenBank: <abbrev xmlns:xlink="http://www.w3.org/1999/xlink" xlink:title="internal transcribed spacer" id="ABBRID0EUVGK" xlink:type="simple">ITS</abbrev> = <ext-link xmlns:xlink="http://www.w3.org/1999/xlink" xlink:href="PV470548" ext-link-type="gen" xlink:type="simple">PV470548</ext-link>; <abbrev xmlns:xlink="http://www.w3.org/1999/xlink" xlink:title="nuclear ribosomal RNA gene" id="ABBRID0E4VGK" xlink:type="simple">nLSU</abbrev> = <ext-link xmlns:xlink="http://www.w3.org/1999/xlink" xlink:href="PV474193" ext-link-type="gen" xlink:type="simple">PV474193</ext-link>, CLZhao 30659, GenBank: <abbrev xmlns:xlink="http://www.w3.org/1999/xlink" xlink:title="internal transcribed spacer" id="ABBRID0EGWGK" xlink:type="simple">ITS</abbrev> = <ext-link xmlns:xlink="http://www.w3.org/1999/xlink" xlink:href="PV470549" ext-link-type="gen" xlink:type="simple">PV470549</ext-link>; <abbrev xmlns:xlink="http://www.w3.org/1999/xlink" xlink:title="nuclear ribosomal RNA gene" id="ABBRID0EPWGK" xlink:type="simple">nLSU</abbrev> = <ext-link xmlns:xlink="http://www.w3.org/1999/xlink" xlink:href="PV474194" ext-link-type="gen" xlink:type="simple">PV474194</ext-link>, CLZhao 30664, GenBank: <abbrev xmlns:xlink="http://www.w3.org/1999/xlink" xlink:title="internal transcribed spacer" id="ABBRID0EYWGK" xlink:type="simple">ITS</abbrev> = <ext-link xmlns:xlink="http://www.w3.org/1999/xlink" xlink:href="PV470550" ext-link-type="gen" xlink:type="simple">PV470550</ext-link>; <abbrev xmlns:xlink="http://www.w3.org/1999/xlink" xlink:title="nuclear ribosomal RNA gene" id="ABBRID0EBXGK" xlink:type="simple">nLSU</abbrev> = <ext-link xmlns:xlink="http://www.w3.org/1999/xlink" xlink:href="PV474195" ext-link-type="gen" xlink:type="simple">PV474195</ext-link>, CLZhao 30691, GenBank: <abbrev xmlns:xlink="http://www.w3.org/1999/xlink" xlink:title="internal transcribed spacer" id="ABBRID0EKXGK" xlink:type="simple">ITS</abbrev> = <ext-link xmlns:xlink="http://www.w3.org/1999/xlink" xlink:href="PV470551" ext-link-type="gen" xlink:type="simple">PV470551</ext-link>; <abbrev xmlns:xlink="http://www.w3.org/1999/xlink" xlink:title="nuclear ribosomal RNA gene" id="ABBRID0ETXGK" xlink:type="simple">nLSU</abbrev> = <ext-link xmlns:xlink="http://www.w3.org/1999/xlink" xlink:href="PV474196" ext-link-type="gen" xlink:type="simple">PV474196</ext-link>, CLZhao 30718, GenBank: <abbrev xmlns:xlink="http://www.w3.org/1999/xlink" xlink:title="internal transcribed spacer" id="ABBRID0E3XGK" xlink:type="simple">ITS</abbrev> = <ext-link xmlns:xlink="http://www.w3.org/1999/xlink" xlink:href="PV470552" ext-link-type="gen" xlink:type="simple">PV470552</ext-link>; <abbrev xmlns:xlink="http://www.w3.org/1999/xlink" xlink:title="nuclear ribosomal RNA gene" id="ABBRID0EFYGK" xlink:type="simple">nLSU</abbrev> = <ext-link xmlns:xlink="http://www.w3.org/1999/xlink" xlink:href="PV474197" ext-link-type="gen" xlink:type="simple">PV474197</ext-link> (<named-content xmlns:xlink="http://www.w3.org/1999/xlink" content-type="dwc:institutional_code" xlink:title="Southwest Forestry University" xlink:href="http://grbio.org/institution/southwest-forestry-college" xlink:type="simple">SWFC</named-content>).</p></tp:treatment-sec></tp:taxon-treatment>
