# Supplementary material for: ﻿Taxonomy and phylogeny of Irpicaceae and Meruliaceae (Polyporales, Basidiomycota) with descriptions of four new species from southwestern China
Source: MycoKeys. 2025 Jul 4;119:197–234. doi: 10.3897/mycokeys.119.157018 (PMC12254828; doi:10.3897/mycokeys.119.157018)
Supplement: XML Treatment for Scopuloides farinacea [file mycokeys.119.157018-treatment4.xml]

<!DOCTYPE tp:taxon-treatment
  PUBLIC "-//TaxonX//DTD Taxonomic Treatment Publishing DTD v0 20100105//EN" "tax-treatment-NSO.dtd">
<tp:taxon-treatment xmlns:tp="http://www.plazi.org/taxpub"><tp:treatment-meta><kwd-group><label>Taxon classification</label><kwd>
                <named-content content-type="kingdom">Fungi</named-content>
              </kwd><kwd>
                <named-content content-type="order">Polyporales</named-content>
              </kwd><kwd>
                <named-content content-type="family">Meruliaceae</named-content>
              </kwd></kwd-group><mixed-citation publication-type="journal"><person-group><name><surname>Gu</surname><given-names>Zirui</given-names></name><name><surname>Zhou</surname><given-names>Chunqin</given-names></name><name><surname>Zhang</surname><given-names>Jianling</given-names></name><name><surname>Liu</surname><given-names>Yu</given-names></name><name><surname>Deng</surname><given-names>Qiaohua</given-names></name><name><surname>Yang</surname><given-names>Rongcong</given-names></name><name><surname>Yang</surname><given-names>Shunqiang</given-names></name><name><surname>Zhao</surname><given-names>Changlin</given-names></name></person-group><article-title>﻿Taxonomy and phylogeny of <tp:taxon-name><tp:taxon-name-part taxon-name-part-type="family">Irpicaceae</tp:taxon-name-part></tp:taxon-name> and <tp:taxon-name><tp:taxon-name-part taxon-name-part-type="family">Meruliaceae</tp:taxon-name-part></tp:taxon-name> (<tp:taxon-name><tp:taxon-name-part taxon-name-part-type="order">Polyporales</tp:taxon-name-part></tp:taxon-name>, <tp:taxon-name><tp:taxon-name-part taxon-name-part-type="phylum">Basidiomycota</tp:taxon-name-part></tp:taxon-name>) with descriptions of four new species from southwestern China</article-title><source>MycoKeys</source><day>04</day><month>07</month><year>2025</year><volume>119</volume><fpage>197</fpage><lpage>234</lpage><pub-id pub-id-type="doi">10.3897/mycokeys.119.157018</pub-id></mixed-citation></tp:treatment-meta><tp:nomenclature><label>﻿</label><tp:taxon-name>
              <object-id xmlns:xlink="http://www.w3.org/1999/xlink" content-type="arpha" xlink:type="simple">057CCA15-2797-5C3C-925C-AAC27FB19EB4</object-id>
              <tp:taxon-name-part taxon-name-part-type="genus" reg="Scopuloides">Scopuloides</tp:taxon-name-part>
              <tp:taxon-name-part taxon-name-part-type="species" reg="farinacea">farinacea</tp:taxon-name-part>
              <object-id xmlns:xlink="http://www.w3.org/1999/xlink" content-type="mycobank" xlink:type="simple">858812</object-id>
            </tp:taxon-name><tp:taxon-authority>Z.R Gu &amp; C.L. Zhao</tp:taxon-authority><tp:taxon-status xmlns:xlink="http://www.w3.org/1999/xlink" xlink:type="simple">sp. nov.</tp:taxon-status><xref ref-type="fig" rid="F14">Figs 14</xref><xref ref-type="fig" rid="F15">, 15</xref><xref ref-type="fig" rid="F16">, 16</xref></tp:nomenclature><tp:treatment-sec sec-type="diagnosis" id="SECID0EI1GK"><title>Diagnosis.</title><p>Differs from other <italic><tp:taxon-name><tp:taxon-name-part taxon-name-part-type="genus" reg="Scopuloides">Scopuloides</tp:taxon-name-part></tp:taxon-name></italic> species by its coriaceous, pale cream to buff basidiomata, a monomitic hyphal system with simple-septate generative hyphae, and ellipsoid basidiospores measuring 2.8–3.5 × 1.4–2 µm.</p><fig id="F14" position="float" orientation="portrait"><object-id xmlns:xlink="http://www.w3.org/1999/xlink" content-type="doi" xlink:type="simple">10.3897/mycokeys.119.157018.figure14</object-id><object-id xmlns:xlink="http://www.w3.org/1999/xlink" content-type="arpha" xlink:type="simple">D0803A3A-4C33-530C-A781-463E95A781A8</object-id><label>Figure 14.</label><caption><p>Basidiomata of <italic><tp:taxon-name><tp:taxon-name-part taxon-name-part-type="genus" reg="Scopuloides">Scopuloides</tp:taxon-name-part><tp:taxon-name-part taxon-name-part-type="species" reg="farinacea">farinacea</tp:taxon-name-part></tp:taxon-name></italic> (holotype, CLZhao 30181). <bold>A.</bold> Basidiomata on the substrate; <bold>B.</bold> Macroscopic characteristics of hymenophore. Scale bars: 1 cm (<bold>A</bold>); 1 mm (<bold>B</bold>).</p></caption><graphic xmlns:xlink="http://www.w3.org/1999/xlink" xlink:href="mycokeys-119-197-g014.jpg" position="float" orientation="portrait" xlink:type="simple" id="oo_1367773.jpg"><uri content-type="original_file" xlink:type="simple">https://binary.pensoft.net/fig/1367773</uri></graphic></fig></tp:treatment-sec><tp:treatment-sec sec-type="Holotype" id="SECID0EV2GK"><title>Holotype.</title><p>China • Yunnan Province, Dehong, Yingjiang County, Tongbiguan Provincial Nature Reserve, GPS coordinates: <named-content xmlns:xlink="http://www.w3.org/1999/xlink" content-type="dwc:verbatimCoordinates" xlink:type="simple"><named-content content-type="geo-json" specific-use="{&#34;type&#34;:&#34;Point&#34;,&#34;coordinates&#34;:[97.933333,24.700000]}" id="NCID0E52GK" xlink:type="simple">24°42'N, 97°56'E</named-content></named-content>, altitude 850 m asl., on the fallen angiosperm branch, leg. C.L. Zhao, 19 July 2023, CLZhao 30181, GenBank: <abbrev xmlns:xlink="http://www.w3.org/1999/xlink" xlink:title="internal transcribed spacer" id="ABBRID0ED3GK" xlink:type="simple">ITS</abbrev> = <ext-link xmlns:xlink="http://www.w3.org/1999/xlink" xlink:href="PV470559" ext-link-type="gen" xlink:type="simple">PV470559</ext-link>; <abbrev xmlns:xlink="http://www.w3.org/1999/xlink" xlink:title="nuclear ribosomal RNA gene" id="ABBRID0EM3GK" xlink:type="simple">nLSU</abbrev> = <ext-link xmlns:xlink="http://www.w3.org/1999/xlink" xlink:href="PV474204" ext-link-type="gen" xlink:type="simple">PV474204</ext-link> (<named-content xmlns:xlink="http://www.w3.org/1999/xlink" content-type="dwc:institutional_code" xlink:title="Southwest Forestry University" xlink:href="http://grbio.org/institution/southwest-forestry-college" xlink:type="simple">SWFC</named-content>).</p><fig id="F15" position="float" orientation="portrait"><object-id xmlns:xlink="http://www.w3.org/1999/xlink" content-type="doi" xlink:type="simple">10.3897/mycokeys.119.157018.figure15</object-id><object-id xmlns:xlink="http://www.w3.org/1999/xlink" content-type="arpha" xlink:type="simple">1190948E-2095-57E6-AAB5-E4D510B2BE77</object-id><label>Figure 15.</label><caption><p>Sections of hymenium of <italic><tp:taxon-name><tp:taxon-name-part taxon-name-part-type="genus" reg="Scopuloides">Scopuloides</tp:taxon-name-part><tp:taxon-name-part taxon-name-part-type="species" reg="farinacea">farinacea</tp:taxon-name-part></tp:taxon-name></italic> (holotype, CLZhao 30181). <bold>A–E.</bold> Basidia and basidioles; <bold>F–K.</bold> Basidiospores; <bold>L–N.</bold> Cystidia; <bold>O–S.</bold> Part of the generative hyphae. Scale bars: 10 µm (<bold>A</bold>–<bold>S</bold>); 10 × 100 Oil.</p></caption><graphic xmlns:xlink="http://www.w3.org/1999/xlink" xlink:href="mycokeys-119-197-g015.jpg" position="float" orientation="portrait" xlink:type="simple" id="oo_1367774.jpg"><uri content-type="original_file" xlink:type="simple">https://binary.pensoft.net/fig/1367774</uri></graphic></fig></tp:treatment-sec><tp:treatment-sec sec-type="etymology" id="SECID0E44GK"><title>Etymology.</title><p><italic>Farinacea</italic> (Latin or Greek origin): refers to the farinaceous hymenial surface of the type specimens.</p><fig id="F16" position="float" orientation="portrait"><object-id xmlns:xlink="http://www.w3.org/1999/xlink" content-type="doi" xlink:type="simple">10.3897/mycokeys.119.157018.figure16</object-id><object-id xmlns:xlink="http://www.w3.org/1999/xlink" content-type="arpha" xlink:type="simple">547D93C4-2C40-564F-8FA3-894BF9EFE390</object-id><label>Figure 16.</label><caption><p>Microscopic structures of <italic><tp:taxon-name><tp:taxon-name-part taxon-name-part-type="genus" reg="Scopuloides">Scopuloides</tp:taxon-name-part><tp:taxon-name-part taxon-name-part-type="species" reg="farinacea">farinacea</tp:taxon-name-part></tp:taxon-name></italic> (holotype, CLZhao 30181). <bold>A.</bold> Basidiospores; <bold>B.</bold> Basidia and basidioles; <bold>C.</bold> Cystidia; <bold>D.</bold> Part of the vertical section of hymenium. Scale bars: 5 µm (<bold>A</bold>); 10 µm (<bold>B–D</bold>).</p></caption><graphic xmlns:xlink="http://www.w3.org/1999/xlink" xlink:href="mycokeys-119-197-g016.jpg" position="float" orientation="portrait" xlink:type="simple" id="oo_1367775.jpg"><uri content-type="original_file" xlink:type="simple">https://binary.pensoft.net/fig/1367775</uri></graphic></fig></tp:treatment-sec><tp:treatment-sec sec-type="description" id="SECID0EO6GK"><title>Description.</title><p><bold><italic>Basidiomata</italic>.</bold> Annual, resupinate, closely adnate, coriaceous, without odor or taste when fresh, up to 20 cm long, 3 cm wide, and 400 μm thick at center. Hymenophore grandinoid, white to cream when fresh, pale cream to buff upon drying. Sterile margin white to pale cream, up to 1 mm.</p><p><bold><italic>Hyphal system</italic>.</bold> Monomitic; generative hyphae with simple septa, colorless, thin- to slightly thick-walled, smooth, branched, more or less parallel with substrate, 1.7–5.5 µm in diameter, IKI–, CB–; tissues unchanged in KOH. <bold><italic>Hymenium</italic>.</bold> Lamprocystidia abundant, conical or subulate, colorless, simple-septate at base, heavily encrusted, originating from trama or subiculum, immersed or projecting, 21.2–39.5 × 6–13 µm. Basidia subcylindrical, slightly flexuous, with a basal simple septum and four sterigmata, 4.6–8 × 1.8–2.7 µm; basidioles numerous, in shape similar to basidia but slightly smaller. <bold><italic>Basidiospores</italic>.</bold> Basidiospores ellipsoid, colorless, thin-walled, smooth, IKI–, CB–, (2.6–)2.8–3.5(–3.7) × (1.2–)1.4–2 µm, L = 3.08 µm, W = 1.65 µm, Q = 1.79–1.92 (n = 90/3).</p></tp:treatment-sec><tp:treatment-sec sec-type="material" id="SECID0EIAHK"><title>Additional specimens examined (paratypes).</title><p>China • Yunnan Province, Zhaotong, Yiliang County, Xiaocaoba Town, Wumengshan National Nature Reserve, Wangfu Waterfall, GPS coordinates: <named-content xmlns:xlink="http://www.w3.org/1999/xlink" content-type="dwc:verbatimCoordinates" xlink:type="simple"><named-content content-type="geo-json" specific-use="{&#34;type&#34;:&#34;Point&#34;,&#34;coordinates&#34;:[103.716667,22.316667]}" id="NCID0ERAHK" xlink:type="simple">22°19'N, 103°43'E</named-content></named-content>, altitude 1800 m asl., on the fallen angiosperm branch, leg. H.M. Zhou, 18 August 2024, HMZhou 153, GenBank: <abbrev xmlns:xlink="http://www.w3.org/1999/xlink" xlink:title="internal transcribed spacer" id="ABBRID0EWAHK" xlink:type="simple">ITS</abbrev> = <ext-link xmlns:xlink="http://www.w3.org/1999/xlink" xlink:href="PV470560" ext-link-type="gen" xlink:type="simple">PV470560</ext-link>, <abbrev xmlns:xlink="http://www.w3.org/1999/xlink" xlink:title="nuclear ribosomal RNA gene" id="ABBRID0E6AHK" xlink:type="simple">nLSU</abbrev> = <ext-link xmlns:xlink="http://www.w3.org/1999/xlink" xlink:href="PV474205" ext-link-type="gen" xlink:type="simple">PV474205</ext-link>; • Dehong, Yingjiang County, Tongbiguan Provincial Nature Reserve, GPS coordinates: <named-content xmlns:xlink="http://www.w3.org/1999/xlink" content-type="dwc:verbatimCoordinates" xlink:type="simple"><named-content content-type="geo-json" specific-use="{&#34;type&#34;:&#34;Point&#34;,&#34;coordinates&#34;:[97.933333,24.700000]}" id="NCID0ELBHK" xlink:type="simple">24°42'N, 97°56'E</named-content></named-content>, altitude 850 m asl., on the angiosperm trunk, leg. C.L. Zhao, 18 July 2023, CLZhao 30005, GenBank: <abbrev xmlns:xlink="http://www.w3.org/1999/xlink" xlink:title="internal transcribed spacer" id="ABBRID0EQBHK" xlink:type="simple">ITS</abbrev> = <ext-link xmlns:xlink="http://www.w3.org/1999/xlink" xlink:href="PV470558" ext-link-type="gen" xlink:type="simple">PV470558</ext-link>; <abbrev xmlns:xlink="http://www.w3.org/1999/xlink" xlink:title="nuclear ribosomal RNA gene" id="ABBRID0EZBHK" xlink:type="simple">nLSU</abbrev> = <ext-link xmlns:xlink="http://www.w3.org/1999/xlink" xlink:href="PV474203" ext-link-type="gen" xlink:type="simple">PV474203</ext-link> (<named-content xmlns:xlink="http://www.w3.org/1999/xlink" content-type="dwc:institutional_code" xlink:title="Southwest Forestry University" xlink:href="http://grbio.org/institution/southwest-forestry-college" xlink:type="simple">SWFC</named-content>).</p></tp:treatment-sec></tp:taxon-treatment>
